# Supplementary material for: Porcine Reproductive and Respiratory Syndrome Virus (PRRSV)-Induced Reactive Oxygen Species Inhibit Phagocytosis in Alveolar Macrophages
Source: Int J Mol Sci. 2026 Jun 26;27(13):5800. doi: 10.3390/ijms27135800 (PMC13361384; doi:10.3390/ijms27135800)
Supplement: Supplementary file 1 [file ijms-27-05800-s001.zip]

Archive with 1 entries (1 files):
- ijms-4177409-supplementary.pdf
